# Supplementary material for: Establishment and Characterization of a Cell Line (S-RMS1) Derived from an Infantile Spindle Cell Rhabdomyosarcoma with SRF-NCOA2 Fusion Transcript
Source: Int J Mol Sci. 2021 May 22;22(11):5484. doi: 10.3390/ijms22115484 (PMC8196948; doi:10.3390/ijms22115484)
Supplement: Supplementary file 1 [file ijms-22-05484-s001.zip]

Archive with 1 entries (1 files):
- final - Supplementary figure 24-05-2021 tif.pdf
